# Supplementary material for: The Effect of Combined Atmospheric Plasma/UV Treatments on Improving the Durability of Flame Retardants Applied to Cotton
Source: Molecules. 2022 Dec 9;27(24):8737. doi: 10.3390/molecules27248737 (PMC9783300; doi:10.3390/molecules27248737)
Supplement: Supplementary file 1 [file molecules-27-08737-s001.zip]

Archive with 1 entries (1 files):
- molecules-2072790-supplementary.pdf
